# Supplementary material for: Variation in seed longevity among diverse Indica rice varieties
Source: Ann Bot. 2019 Jun 10;124(3):447–60. doi: 10.1093/aob/mcz093 (PMC6798842; doi:10.1093/aob/mcz093)
Supplement: mcz093_suppl_Supplementary_Table_S2 [file mcz093_suppl_supplementary_table_s2.xlsx]

## Sheet: DOI_Accno
Table S2 Information of 299 Indica rice accessions used in the seed longevity study.
No	Accession ID	DNA unique ID	Global Information System DOI	Original germplasm variety name and geneology	Origin country
1	IRGC 117442	IRIS 313-8292	https://doi.org/10.18730/5CNS2	CARREON::IRGC 32575-1	Philippines
2	IRGC 120914	IRIS 313-9555	https://doi.org/10.18730/5CWQ2	CHUA DAU::IRGC 4785-1	China
3	IRGC 120922	IRIS 313-10352	https://doi.org/10.18730/5CWZA	CT 9737-6-1-1-2-2P-M::IRGC 117330-1	Colombia
4	IRGC 120991	IRIS 313-10397	https://doi.org/10.18730/5CZ45	IRGA 318-11-6-9-2B::IRGC 117339-1	Colombia
5	IRGC 121003	IRIS 313-10404	https://doi.org/10.18730/5CZGH	K 479-2-3::IRGC 117346-1	India
6	IRGC 121075	IRIS 313-10030	https://doi.org/10.18730/5D1RF	NS 252::IRGC 68878-1	Madagascar
7	IRGC 121160	IRIS 313-10423	https://doi.org/10.18730/5D4DT	YN 1353-3::IRGC 117363-1	Myanmar
8	IRGC 121966	IRIS 313-8069	https://doi.org/10.18730/50FSW	ARIANA::GERVEX 396-C1	Romania
9	IRGC 122060	IRIS 313-8212	https://doi.org/10.18730/50JQB	GIZA 178::GERVEX 1681-C1	Egypt
10	IRGC 122089	IRIS 313-7685	https://doi.org/10.18730/50KM3	IR 19746-28-2-2::IRGC 78072-C1	Philippines
11	IRGC 122091	IRIS 313-7688	https://doi.org/10.18730/50KP5	IR 22::IRGC 11356-C1	Philippines
12	IRGC 122092	IRIS 313-7689	https://doi.org/10.18730/50KQ6	IR 2307-247-2-2-3::IRGC 77982-C1	Philippines
13	IRGC 122111	IRIS 313-7911	https://doi.org/10.18730/50MAS	IR 72967-12-2-3::C1	Philippines
14	IRGC 122140	IRIS 313-7719	https://doi.org/10.18730/50N7H	KOGONI 91-1::C1	Mali
15	IRGC 122220	IRIS 313-7758	https://doi.org/10.18730/50QQQ	ROJOKELY::GERVEX 8410-C1	Madagascar
16	IRGC 122232	IRIS 313-7766	https://doi.org/10.18730/50R3=	SAHEL 108::C1	Senegal
17	IRGC 122272	IRIS 313-7797	https://doi.org/10.18730/50SA0	UPL RI 7::IRTP 9897-C1	Philippines
18	IRGC 122284	IRIS 313-7807	https://doi.org/10.18730/50SPC	WAS 170-B-B-1-1::C1	Senegal
19	IRGC 122285	IRIS 313-7808	https://doi.org/10.18730/50SQD	WAS 173-B-B-6-2-2::C1	Senegal
20	IRGC 122286	IRIS 313-7809	https://doi.org/10.18730/50SRE	WAS 174-B-3-5::C1	Senegal
21	IRGC 122288	IRIS 313-7816	https://doi.org/10.18730/50STG	WAS 199-B-1-2-1::C1	Senegal
22	IRGC 122290	IRIS 313-7820	https://doi.org/10.18730/50SWJ	WAS 206-B-B-2-2-1::C1	Senegal
23	IRGC 122291	IRIS 313-7824	https://doi.org/10.18730/50SXK	WAS 21-B-B-20-4-3-3::C1	Senegal
24	IRGC 122292	IRIS 313-7826	https://doi.org/10.18730/50SYM	WAS 33-B-B-15-1-4-5::C1	Senegal
25	IRGC 124426	IRIS 313-7793	https://doi.org/10.18730/52TKH	TSIPALA B 160::GERVEX 8378-C1	Madagascar
26	IRGC 124427	IRIS 313-7795	https://doi.org/10.18730/52TMJ	TSIPALA MENA 626::GERVEX 5392-C1	Madagascar
27	IRGC 125616	IRIS 313-8660	https://doi.org/10.18730/5DWDH	KOTTEYARAN::IRGC 47383-1	Sri Lanka
28	IRGC 125618	IRIS 313-8454	https://doi.org/10.18730/5DWFK	LAI YIP ZIM::IRGC 4955-1	Taiwan
29	IRGC 125619	IRIS 313-8568	https://doi.org/10.18730/5DWGM	LARHA MUGAD::IRGC 52339-1	India
30	IRGC 125643	IRIS 313-9560	https://doi.org/10.18730/5DX87	ARC 11857::IRGC 40972-1	India
31	IRGC 125654	IRIS 313-9427	https://doi.org/10.18730/5DXKJ	ARC 18092::IRGC 42256-1	India
32	IRGC 125659	IRIS 313-9066	https://doi.org/10.18730/5DXRQ	AUS 177::IRGC 29009-1	Bangladesh
33	IRGC 125662	IRIS 313-9574	https://doi.org/10.18730/5DXVT	B 78-S81::IRGC 58415-1	Brunei Darussalam
34	IRGC 125663	IRIS 313-10221	https://doi.org/10.18730/5DXWV	BA BAI GU::IRGC 79580-1	China
35	IRGC 125664	IRIS 313-9148	https://doi.org/10.18730/5DXXW	BADAL 1163::IRGC 32796-1	Bangladesh
36	IRGC 125666	IRIS 313-9403	https://doi.org/10.18730/5DXZY	BADUIE::IRGC 53715-1	India
37	IRGC 125671	IRIS 313-9953	https://doi.org/10.18730/5DY4=	BAMOA A 75::IRGC 51101-1	Mexico
38	IRGC 125674	IRIS 313-9384	https://doi.org/10.18730/5DY71	BARIK KUDI::IRGC 52807-1	India
39	IRGC 125675	IRIS 313-9730	https://doi.org/10.18730/5DY82	BA SHI ZAO::IRGC 67903-1	China
40	IRGC 125677	IRIS 313-9551	https://doi.org/10.18730/5DYA4	BENGALY MORIMO::IRGC 10976-1	Madagascar
41	IRGC 125681	IRIS 313-9067	https://doi.org/10.18730/5DYE8	BHOJON KOLPO::IRGC 31727-1	Bangladesh
42	IRGC 125699	IRIS 313-9917	https://doi.org/10.18730/5DZ0T	CHANDINA::IRGC 36420-1	Sri Lanka
43	IRGC 125702	IRIS 313-9324	https://doi.org/10.18730/5DZ3X	CHIH SHEN LI::IRGC 1306-1	China
44	IRGC 125713	IRIS 313-9966	https://doi.org/10.18730/5DZE3	CICA 9::IRGC 53079-1	Colombia
45	IRGC 125719	IRIS 313-10177	https://doi.org/10.18730/5DZM9	DA GANG ZHAN::IRGC 67103-1	China
46	IRGC 125723	IRIS 313-10189	https://doi.org/10.18730/5DZRD	DA NUO (ZHAN)::IRGC 72025-1	China
47	IRGC 125729	IRIS 313-9533	https://doi.org/10.18730/5DZYK	DUD KUNING::IRGC 44-1	Indonesia
48	IRGC 125735	IRIS 313-10109	https://doi.org/10.18730/5E04S	EX EBOKOZURU::IRGC 79912-1	Nigeria
49	IRGC 125739	IRIS 313-10114	https://doi.org/10.18730/5E08X	FACAGRO 64::IRGC 82059-1	Burundi
50	IRGC 125740	IRIS 313-8909	https://doi.org/10.18730/5E09Y	FAYA MOSHI::IRGC 69653-1	Tanzania
51	IRGC 125744	IRIS 313-8940	https://doi.org/10.18730/5E0D$	FU ZAO XIAN::IRGC 63619-1	China
52	IRGC 125749	IRIS 313-10007	https://doi.org/10.18730/5E0J2	GARURA::IRGC 64111-1	Nepal
53	IRGC 125765	IRIS 313-9602	https://doi.org/10.18730/5E12J	HTA 22::IRGC 45827-1	Thailand
54	IRGC 125770	IRIS 313-9758	https://doi.org/10.18730/5E17Q	I KUNG PAO::IRGC 114-1	Taiwan
55	IRGC 125778	IRIS 313-9922	https://doi.org/10.18730/5E1FZ	IRI 339::IRGC 46956-1	South Korea
56	IRGC 125785	IRIS 313-9262	https://doi.org/10.18730/5E1P1	JHODI BIRUN::IRGC 31812-1	Bangladesh
57	IRGC 125803	IRIS 313-9182	https://doi.org/10.18730/5E28K	KHAO MON::IRGC 60764-1	Myanmar
58	IRGC 125804	IRIS 313-10026	https://doi.org/10.18730/5E29M	KITRANA 1007::IRGC 68517-1	Madagascar
59	IRGC 125805	IRIS 313-9924	https://doi.org/10.18730/5E2AN	KN 1 B 361-1-8-6-9::IRGC 46974-1	South Korea
60	IRGC 125815	IRIS 313-8924	https://doi.org/10.18730/5E2MZ	KUTTA::IRGC 52184-1	India
61	IRGC 125817	IRIS 313-9547	https://doi.org/10.18730/5E2P~	LABRA::IRGC 74757-1	India
62	IRGC 125818	IRIS 313-10010	https://doi.org/10.18730/5E2Q$	LALKA (LAL DHAN)::IRGC 64946-1	Fiji
63	IRGC 125852	IRIS 313-9605	https://doi.org/10.18730/5E3SZ	NCS 194::IRGC 51932-1	India
64	IRGC 125853	IRIS 313-9492	https://doi.org/10.18730/5E3T*	NCS 237::IRGC 62202-1	India
65	IRGC 125873	IRIS 313-10234	https://doi.org/10.18730/5E4EF	PSBRC 50::IRGC 99706-1	Philippines
66	IRGC 125874	IRIS 313-10235	https://doi.org/10.18730/5E4FG	PSBRC 68::IRGC 99711-1	Philippines
67	IRGC 125890	IRIS 313-9604	https://doi.org/10.18730/5E4Z*	RPA 5929 (K 45)::IRGC 33963-1	India
68	IRGC 125901	IRIS 313-9320	https://doi.org/10.18730/5E5A6	SIPULUT HITAM PENDEK::IRGC 20154-1	Indonesia
69	IRGC 125906	IRIS 313-9976	https://doi.org/10.18730/5E5FB	SSANGDUJO::IRGC 55632-1	South Korea
70	IRGC 125907	IRIS 313-10000	https://doi.org/10.18730/5E5GC	SUWEON 311::IRGC 61890-1	South Korea
71	IRGC 125929	IRIS 313-9469	https://doi.org/10.18730/5E66$	TSAO SHENG LI 1::IRGC 1309-1	China
72	IRGC 125937	IRIS 313-9372	https://doi.org/10.18730/5E6E5	WI BIR SHUN::IRGC 4602-1	China
73	IRGC 125951	IRIS 313-10333	https://doi.org/10.18730/5E6WK	B 6136-3-TB-0-1-5::IRGC 117312-1	Indonesia
74	IRGC 125953	IRIS 313-10337	https://doi.org/10.18730/5E6YN	B 6149 F-MR-7::IRGC 117314-1	Indonesia
75	IRGC 125957	IRIS 313-10260	https://doi.org/10.18730/5E72S	CEA 3::IRGC 116965-1	Paraguay
76	IRGC 125968	IRIS 313-10275	https://doi.org/10.18730/5E7DU	ICTA MOTAGUA::IRGC 116995-1	Guatemala
77	IRGC 125969	IRIS 313-10314	https://doi.org/10.18730/5E7E0	INIAP 10::IRGC 117000-1	Ecuador
78	IRGC 125971	IRIS 313-9044	https://doi.org/10.18730/5E7G2	IR 2071-586-5-6-3::IRGC 39291-1	Philippines
79	IRGC 125976	IRIS 313-10366	https://doi.org/10.18730/5E7N7	IR 65483-111-5-9-2-11::IRGC 117286-1	Philippines
80	IRGC 125986	IRIS 313-10394	https://doi.org/10.18730/5E7ZH	IR 80310-12-B-1-3-B::IRGC 117307-1	Philippines
81	IRGC 126004	IRIS 313-9566	https://doi.org/10.18730/5E8H=	RP 9-4::IRGC 39735-1	India
82	IRGC 126043	IRIS 313-8453	https://doi.org/10.18730/5E9R0	ARC 18597::IRGC 43299-1	India
83	IRGC 126044	IRIS 313-10332	https://doi.org/10.18730/5E9S1	B 4414 F-MR-6-3::IRGC 117310-1	Indonesia
84	IRGC 126064	IRIS 313-10301	https://doi.org/10.18730/5EADN	IRGA 959-1-2-2F-4-1-4A-6-CA-6X::IRGC 117006-1	Brazil
85	IRGC 126066	IRIS 313-10279	https://doi.org/10.18730/5EAFQ	JUMA 62::IRGC 117011-1	Dominican Republic
86	IRGC 126131	IRIS 313-9594	https://doi.org/10.18730/5ECGE	ASHI BINNI::IRGC 77216-1	Bangladesh
87	IRGC 126143	IRIS 313-9936	https://doi.org/10.18730/5ECWT	SITHAIYAN KOTTAI SAMBA::IRGC 50155-1	Sri Lanka
88	IRGC 126162	IRIS 313-9926	https://doi.org/10.18730/5EDF8	TOURBE::IRGC 47066-1	Chad
89	IRGC 126200	IRIS 313-9156	https://doi.org/10.18730/5EEN9	DHOLA AMAN (LOWLAND AMAN)::IRGC 8341-1	Bangladesh
90	IRGC 126204	IRIS 313-8571	https://doi.org/10.18730/5EESD	ES 21::IRGC 56171-1	Tanzania
91	IRGC 126209	IRIS 313-8751	https://doi.org/10.18730/5EEYJ	HNANWA::IRGC 33118-1	Myanmar
92	IRGC 126240	IRIS 313-8595	https://doi.org/10.18730/5EFXC	MAKALIOKA STANDARD::IRGC 12768-1	Madagascar
93	IRGC 126262	IRIS 313-8725	https://doi.org/10.18730/5EGK$	PULUT BARAYA::IRGC 27393-1	Indonesia
94	IRGC 126289	IRIS 313-8305	https://doi.org/10.18730/5EHER	URAIBOOL::IRGC 52785-1	India
95	IRGC 126298	IRIS 313-8332	https://doi.org/10.18730/5EHQ~	ARC 15091::IRGC 43048-1	India
96	IRGC 127031	IRIS 313-10257	https://doi.org/10.18730/5EN9U	ALTAMIRA 9::IRGC 116953-1	Nicaragua
97	IRGC 127075	IRIS 313-10392	https://doi.org/10.18730/5EPM5	IR 77390-1-6-4-19-1-B::IRGC 117303-1	Philippines
98	IRGC 127096	IRIS 313-11821	https://doi.org/10.18730/5EQ9T	19::IRGC 70786-1	India
99	IRGC 127101	IRIS 313-11806	https://doi.org/10.18730/5EQEZ	78 XUAN WU::IRGC 70475-1	China
100	IRGC 127114	IRIS 313-11744	https://doi.org/10.18730/5EQV7	AI JIAO AO FAN ZI::IRGC 67871-1	China
101	IRGC 127115	IRIS 313-12273	https://doi.org/10.18730/5EQW8	AIJIAONANTE::IRGC 96974-1	China
102	IRGC 127121	IRIS 313-12146	https://doi.org/10.18730/5ER2E	AM BEUS::IRGC 87189-1	Cambodia
103	IRGC 127122	IRIS 313-11624	https://doi.org/10.18730/5ER3F	ANADI WHITE::IRGC 61897-1	Nepal
104	IRGC 127123	IRIS 313-11745	https://doi.org/10.18730/5ER4G	AN FU ZHAN::IRGC 67878-1	China
105	IRGC 127125	IRIS 313-11877	https://doi.org/10.18730/5ER6J	AN NAN ZAO::IRGC 72576-1	China
106	IRGC 127126	IRIS 313-11493	https://doi.org/10.18730/5ER7K	AR 133::IRGC 53942-1	India
107	IRGC 127160	IRIS 313-11490	https://doi.org/10.18730/5ES9G	ARC 15480::IRGC 53799-1	India
108	IRGC 127161	IRIS 313-11443	https://doi.org/10.18730/5ESAH	ARC 18533::IRGC 51756-1	India
109	IRGC 127163	IRIS 313-10664	https://doi.org/10.18730/5ESCK	ARC 6052::IRGC 12196-1	India
110	IRGC 127171	IRIS 313-12147	https://doi.org/10.18730/5ESMV	ARNG'-KAR PHAR ONG::IRGC 87196-1	Cambodia
111	IRGC 127175	IRIS 313-11812	https://doi.org/10.18730/5ESRZ	ASFALA::IRGC 70650-1	Kenya
112	IRGC 127201	IRIS 313-11572	https://doi.org/10.18730/5ETJM	BAI MI TIE QIU::IRGC 59414-1	China
113	IRGC 127202	IRIS 313-11852	https://doi.org/10.18730/5ETKN	BAI MI ZAI 7::IRGC 71940-1	China
114	IRGC 127203	IRIS 313-11878	https://doi.org/10.18730/5ETMP	BAI RI XIAN::IRGC 72588-1	China
115	IRGC 127206	IRIS 313-10990	https://doi.org/10.18730/5ETQS	BALIBUD::IRGC 26871-1	Philippines
116	IRGC 127221	IRIS 313-11596	https://doi.org/10.18730/5EV63	BHAINSA MUNDARIYA::IRGC 60893-1	India
117	IRGC 127223	IRIS 313-11823	https://doi.org/10.18730/5EV85	BHU BHUSI::IRGC 70803-1	India
118	IRGC 127231	IRIS 313-11515	https://doi.org/10.18730/5EVGD	BKN BR 1031-78-5-4::IRGC 55927-1	Unknown
119	IRGC 127269	IRIS 313-11513	https://doi.org/10.18730/5EWPE	CHATO::IRGC 55825-1	Ecuador
120	IRGC 127273	IRIS 313-11692	https://doi.org/10.18730/5EWTJ	CHIAYI WU-K'O::IRGC 64974-1	Taiwan
121	IRGC 127276	IRIS 313-11854	https://doi.org/10.18730/5EWXN	CHI GU::IRGC 71988-1	China
122	IRGC 127291	IRIS 313-11795	https://doi.org/10.18730/5EXCU	DA GU AI 7::IRGC 70075-1	China
123	IRGC 127293	IRIS 313-11856	https://doi.org/10.18730/5EXE1	DA HEI GU::IRGC 72009-1	China
124	IRGC 127300	IRIS 313-11858	https://doi.org/10.18730/5EXN8	DA TIE ZHAN::IRGC 72029-1	China
125	IRGC 127303	IRIS 313-11705	https://doi.org/10.18730/5EXRB	DAWK PUD KHAO::IRGC 65808-1	Thailand
126	IRGC 127305	IRIS 313-11957	https://doi.org/10.18730/5EXTD	DAW LUEY 4-3::IRGC 76929-1	Thailand
127	IRGC 127306	IRIS 313-11700	https://doi.org/10.18730/5EXVE	DAW NOK KAEN::IRGC 65548-1	Thailand
128	IRGC 127313	IRIS 313-11671	https://doi.org/10.18730/5EY2N	DERAWA::IRGC 64106-1	Nepal
129	IRGC 127320	IRIS 313-11723	https://doi.org/10.18730/5EY9W	DISSIGBE::IRGC 66916-1	Guinea
130	IRGC 127351	IRIS 313-12221	https://doi.org/10.18730/5EZ8P	EA LOUY::IRGC 91220-1	Laos
131	IRGC 127354	IRIS 313-12261	https://doi.org/10.18730/5EZBS	EA TOM::IRGC 95276-1	Laos
132	IRGC 127359	IRIS 313-11676	https://doi.org/10.18730/5EZGY	E MOOM::IRGC 64291-1	Thailand
133	IRGC 127360	IRIS 313-11678	https://doi.org/10.18730/5EZHZ	E PLUAK::IRGC 64297-1	Thailand
134	IRGC 127366	IRIS 313-11799	https://doi.org/10.18730/5EZQ0	E ZI 110::IRGC 70201-1	China
135	IRGC 127368	IRIS 313-11801	https://doi.org/10.18730/5EZS2	FAN WU::IRGC 70245-1	China
136	IRGC 127372	IRIS 313-11721	https://doi.org/10.18730/5EZX6	GAEW DAENG::IRGC 66707-1	Thailand
137	IRGC 127386	IRIS 313-11920	https://doi.org/10.18730/5F0BM	GI TAH::IRGC 74883-1	Thailand
138	IRGC 127394	IRIS 313-11860	https://doi.org/10.18730/5F0KW	GUA PAI GU::IRGC 72078-1	China
139	IRGC 127407	IRIS 313-11741	https://doi.org/10.18730/5F104	HERATH BANDA::IRGC 67630-1	Sri Lanka
140	IRGC 127408	IRIS 313-12128	https://doi.org/10.18730/5F115	HMA GNENG::IRGC 85751-1	Laos
141	IRGC 127410	IRIS 313-11541	https://doi.org/10.18730/5F137	HOE PHAR THAE::IRGC 57907-1	Myanmar
142	IRGC 127411	IRIS 313-11607	https://doi.org/10.18730/5F148	HOLDIGANTHI::IRGC 61105-1	India
143	IRGC 127416	IRIS 313-11727	https://doi.org/10.18730/5F19D	HONG YANG ZAO 3::IRGC 67177-1	China
144	IRGC 127431	IRIS 313-12127	https://doi.org/10.18730/5F1RW	INPONG::IRGC 85524-1	Laos
145	IRGC 127432	IRIS 313-11961	https://doi.org/10.18730/5F1SX	IN TOK::IRGC 77071-1	Thailand
146	IRGC 127437	IRIS 313-11516	https://doi.org/10.18730/5F1Y$	IR 3839-1::IRGC 55946-1	Philippines
147	IRGC 127440	IRIS 313-11978	https://doi.org/10.18730/5F210	IR 5657-33-2::IRGC 77992-1	Philippines
148	IRGC 127458	IRIS 313-11866	https://doi.org/10.18730/5F210	JIANG ER ZAO::IRGC 72152-1	China
149	IRGC 127460	IRIS 313-11802	https://doi.org/10.18730/5F2NM	JIE CAO ZHAN::IRGC 70305-1	China
150	IRGC 127464	IRIS 313-11665	https://doi.org/10.18730/5F2SR	JIN HUA 258::IRGC 63670-1	China
151	IRGC 127466	IRIS 313-12290	https://doi.org/10.18730/5F2VT	JON JAN::IRGC 97633-1	Myanmar
152	IRGC 127467	IRIS 313-11622	https://doi.org/10.18730/5F2WV	JUAN YE LAI::IRGC 61825-1	China
153	IRGC 127469	IRIS 313-11505	https://doi.org/10.18730/5F2YX	K 1074::IRGC 55017-1	India
154	IRGC 127484	IRIS 313-11939	https://doi.org/10.18730/5F3D7	KAMPTI::IRGC 75626-1	Burkina Fasso
155	IRGC 127493	IRIS 313-11816	https://doi.org/10.18730/5F3PG	KARILETYONE::IRGC 70745-1	Myanmar
156	IRGC 127501	IRIS 313-12287	https://doi.org/10.18730/5F3YR	KAUK HNYINGWA::IRGC 97487-1	Myanmar
157	IRGC 127514	IRIS 313-11837	https://doi.org/10.18730/5F4B0	KHAO NAHNG PRUNG::IRGC 71220-1	Thailand
158	IRGC 127521	IRIS 313-12263	https://doi.org/10.18730/5F4J7	KHIE TOM::IRGC 95601-1	Laos
159	IRGC 127523	IRIS 313-11814	https://doi.org/10.18730/5F4M9	KIKUBA::IRGC 70722-1	Kenya
160	IRGC 127524	IRIS 313-11780	https://doi.org/10.18730/5F4NA	KILOMBERO::IRGC 69698-1	Tanzania
161	IRGC 127536	IRIS 313-11565	https://doi.org/10.18730/5F51P	KUSUM KATIKI::IRGC 59099-1	Nepal
162	IRGC 127537	IRIS 313-11543	https://doi.org/10.18730/5F52Q	KYUN TAW SEIN::IRGC 58072-1	Myanmar
163	IRGC 127538	IRIS 313-11750	https://doi.org/10.18730/5F53R	L 10595::IRGC 68109-1	China
164	IRGC 127539	IRIS 313-11751	https://doi.org/10.18730/5F54S	L 10833::IRGC 68121-1	China
165	IRGC 127542	IRIS 313-11919	https://doi.org/10.18730/5F57W	LAKHA KUAR::IRGC 74760-1	India
166	IRGC 127544	IRIS 313-11828	https://doi.org/10.18730/5F59Y	LALI GURMATIA::IRGC 70854-1	India
167	IRGC 127552	IRIS 313-12236	https://doi.org/10.18730/5F5H1	LAOZAOGU::IRGC 93444-1	China
168	IRGC 127560	IRIS 313-12302	https://doi.org/10.18730/5F5S9	LG 4153::IRGC 98528-1	Laos
169	IRGC 127561	IRIS 313-12303	https://doi.org/10.18730/5F5TA	LG 9274::IRGC 98715-1	Laos
170	IRGC 127568	IRIS 313-11949	https://doi.org/10.18730/5F61H	LIU HE XI HE::IRGC 76661-1	China
171	IRGC 127569	IRIS 313-11868	https://doi.org/10.18730/5F62J	LIU LI YOU::IRGC 72198-1	China
172	IRGC 127572	IRIS 313-11478	https://doi.org/10.18730/5F65N	LOCAL::IRGC 53300-1	India
173	IRGC 127573	IRIS 313-11666	https://doi.org/10.18730/5F66P	LONG GE 33::IRGC 63705-1	China
174	IRGC 127574	IRIS 313-10659	https://doi.org/10.18730/5F67Q	LONG MA::IRGC 11867-1	Laos
175	IRGC 127580	IRIS 313-11667	https://doi.org/10.18730/5F6DX	LUO AI ZAO 3::IRGC 63730-1	China
176	IRGC 127584	IRIS 313-11752	https://doi.org/10.18730/5F6H~	M 6034-1::IRGC 68193-1	China
177	IRGC 127588	IRIS 313-11682	https://doi.org/10.18730/5F6N0	MA EUE::IRGC 64502-1	Thailand
178	IRGC 127598	IRIS 313-11945	https://doi.org/10.18730/5F6ZA	MALIKULI::IRGC 76237-1	Bangladesh
179	IRGC 127605	IRIS 313-11882	https://doi.org/10.18730/5F76H	MAN TIAN QING::IRGC 72776-1	China
180	IRGC 127615	IRIS 313-11869	https://doi.org/10.18730/5F7GV	MA WEI ZHAN::IRGC 72220-1	China
181	IRGC 127616	IRIS 313-12268	https://doi.org/10.18730/5F7HW	MAYATAUNG::IRGC 95957-1	Myanmar
182	IRGC 127619	IRIS 313-11784	https://doi.org/10.18730/5F7MZ	MBEIMBEIHUN::IRGC 69730-1	Sierra Leone
183	IRGC 127632	IRIS 313-11811	https://doi.org/10.18730/5F817	MOSHI::IRGC 70648-1	Kenya
184	IRGC 127633	IRIS 313-11815	https://doi.org/10.18730/5F828	MOSHI::IRGC 70730-1	Kenya
185	IRGC 127645	IRIS 313-10561	https://doi.org/10.18730/5F8EM	NAN TEO 14::IRGC 7304-1	China
186	IRGC 127650	IRIS 313-12355	https://doi.org/10.18730/5F8KS	NASAENG::IRGC 107819-1	Laos
187	IRGC 127656	IRIS 313-11638	https://doi.org/10.18730/5F8SZ	NCS 331::IRGC 62247-1	India
188	IRGC 127657	IRIS 313-11639	https://doi.org/10.18730/5F8T*	NCS 349::IRGC 62257-1	India
189	IRGC 127661	IRIS 313-11642	https://doi.org/10.18730/5F8YU	NCS 599::IRGC 62373-1	India
190	IRGC 127663	IRIS 313-11644	https://doi.org/10.18730/5F901	NCS 745::IRGC 62466-1	India
191	IRGC 127666	IRIS 313-11647	https://doi.org/10.18730/5F934	NCS 809 A::IRGC 62502-1	India
192	IRGC 127667	IRIS 313-11648	https://doi.org/10.18730/5F945	NCS 830::IRGC 62518-1	India
193	IRGC 127672	IRIS 313-11546	https://doi.org/10.18730/5F99A	NGA CHAN HMWE::IRGC 58146-1	Myanmar
194	IRGC 127673	IRIS 313-12300	https://doi.org/10.18730/5F9AB	NGAM KON DAM::IRGC 98486-1	Laos
195	IRGC 127677	IRIS 313-11683	https://doi.org/10.18730/5F9EF	NIAW KHIAW NGOO::IRGC 64563-1	Thailand
196	IRGC 127679	IRIS 313-11841	https://doi.org/10.18730/5F9GH	NIAW NARAI::IRGC 71353-1	Thailand
197	IRGC 127682	IRIS 313-11762	https://doi.org/10.18730/5F9KM	NS 1515::IRGC 68947-1	Madagascar
198	IRGC 127697	IRIS 313-11764	https://doi.org/10.18730/5FA2=	P 41::IRGC 68987-1	Liberia
199	IRGC 127709	IRIS 313-11820	https://doi.org/10.18730/5FAEA	PAKISTANHMWE::IRGC 70763-1	Myanmar
200	IRGC 127720	IRIS 313-11738	https://doi.org/10.18730/5FASN	PAUNDRI::IRGC 67527-1	India
201	IRGC 127726	IRIS 313-12135	https://doi.org/10.18730/5FAZV	PERUBAK LUEY::IRGC 86436-1	Malaysia
202	IRGC 127727	IRIS 313-10835	https://doi.org/10.18730/5FB0W	PERUNEL 0-69-18::IRGC 19581-1	India
203	IRGC 127734	IRIS 313-11763	https://doi.org/10.18730/5FB7=	PJ 110::IRGC 68981-1	Cameroon
204	IRGC 127735	IRIS 313-11685	https://doi.org/10.18730/5FB8U	PLAWNG SAENG::IRGC 64595-1	Thailand
205	IRGC 127745	IRIS 313-11844	https://doi.org/10.18730/5FBJ9	PUEY TAW::IRGC 71405-1	Thailand
206	IRGC 127752	IRIS 313-11966	https://doi.org/10.18730/5FBSG	QI GU::IRGC 77381-1	China
207	IRGC 127753	IRIS 313-11730	https://doi.org/10.18730/5FBTH	QING ER XIAO 2::IRGC 67255-1	China
208	IRGC 127754	IRIS 313-11731	https://doi.org/10.18730/5FBVJ	QING TAI AI::IRGC 67273-1	China
209	IRGC 127755	IRIS 313-11732	https://doi.org/10.18730/5FBWK	QING ZAO 3::IRGC 67281-1	China
210	IRGC 127757	IRIS 313-11807	https://doi.org/10.18730/5FBYN	R 582::IRGC 70504-1	Colombia
211	IRGC 127771	IRIS 313-11668	https://doi.org/10.18730/5FCC=	RONG DAO 4::IRGC 63820-1	China
212	IRGC 127772	IRIS 313-12251	https://doi.org/10.18730/5FCDU	RUS RUSSEI::IRGC 94341-1	Cambodia
213	IRGC 127774	IRIS 313-11789	https://doi.org/10.18730/5FCF1	SABORAMANDALOAFO::IRGC 69875-1	Madagascar
214	IRGC 127779	IRIS 313-11436	https://doi.org/10.18730/5FCM6	SAKAZELE (538)::IRGC 50880-1	Ivory Coast
215	IRGC 127783	IRIS 313-11953	https://doi.org/10.18730/5FCRA	SAN BAO GU::IRGC 76732-1	China
216	IRGC 127787	IRIS 313-11871	https://doi.org/10.18730/5FCWE	SAN ZHAO QI::IRGC 72289-1	China
217	IRGC 127789	IRIS 313-11568	https://doi.org/10.18730/5FCYG	SATHIYA::IRGC 59225-1	Nepal
218	IRGC 127792	IRIS 313-11460	https://doi.org/10.18730/5FD1K	SELHI::IRGC 52760-1	India
219	IRGC 127797	IRIS 313-11579	https://doi.org/10.18730/5FD6R	SHAN GU::IRGC 59870-1	China
220	IRGC 127803	IRIS 313-11734	https://doi.org/10.18730/5FDCY	SI CHAO 1::IRGC 67335-1	China
221	IRGC 127822	IRIS 313-11716	https://doi.org/10.18730/5FDZC	SOSSOKA::IRGC 66478-1	Guinea
222	IRGC 127824	IRIS 313-11089	https://doi.org/10.18730/5FE1E	SRAU THMOR::IRGC 29904-1	Cambodia
223	IRGC 127836	IRIS 313-10515	https://doi.org/10.18730/5FEDT	TAICHUNG WOO GEN 2::IRGC 5525-1	Taiwan
224	IRGC 127840	IRIS 313-11580	https://doi.org/10.18730/5FEHY	TAI ZHOU XIAN::IRGC 59912-1	China
225	IRGC 127845	IRIS 313-11787	https://doi.org/10.18730/5FEP=	TANDAKAY FINGO::IRGC 69793-1	Gambia
226	IRGC 127847	IRIS 313-11521	https://doi.org/10.18730/5FER0	TAN NONG::IRGC 56126-1	Vietnam
227	IRGC 127848	IRIS 313-10560	https://doi.org/10.18730/5FES1	TA PAI MAUNG::IRGC 7292-1	China
228	IRGC 127850	IRIS 313-11548	https://doi.org/10.18730/5FEV3	TAUNG LWIN::IRGC 58222-1	Myanmar
229	IRGC 127852	IRIS 313-12232	https://doi.org/10.18730/5FEX5	TE SAN AI 2::IRGC 93355-1	China
230	IRGC 127867	IRIS 313-11794	https://doi.org/10.18730/5FFCM	TSIPALA MENAHAR::IRGC 69979-1	Madagascar
231	IRGC 127872	IRIS 313-11740	https://doi.org/10.18730/5FFHS	UGAGA::IRGC 67604-1	Ghana
232	IRGC 127877	IRIS 313-11621	https://doi.org/10.18730/5FFPY	UPRH 265::IRGC 61689-1	India
233	IRGC 127893	IRIS 313-12237	https://doi.org/10.18730/5FG69	WUGU::IRGC 93479-1	China
234	IRGC 127895	IRIS 313-11805	https://doi.org/10.18730/5FG8B	XI HONG GU::IRGC 70416-1	China
235	IRGC 127897	IRIS 313-11927	https://doi.org/10.18730/5FGAD	YAH TOW::IRGC 75191-1	Thailand
236	IRGC 127901	IRIS 313-11955	https://doi.org/10.18730/5FGEH	YE DA GU::IRGC 76834-1	China
237	IRGC 127917	IRIS 313-11528	https://doi.org/10.18730/5FGY~	ZO::IRGC 56914-1	Ivory Coast
238	IRGC 127924	IRIS 313-11038	https://doi.org/10.18730/5FH53	AI NAN TSAO 39::IRGC 28461-2	China
239	IRGC 127941	IRIS 313-11256	https://doi.org/10.18730/5FHPM	ARC 12411::IRGC 41047-2	India
240	IRGC 127952	IRIS 313-11262	https://doi.org/10.18730/5FJ1Z	ARC 13888::IRGC 41288-2	India
241	IRGC 127955	IRIS 313-11266	https://doi.org/10.18730/5FJ4$	ARC 14347::IRGC 41517-2	India
242	IRGC 127956	IRIS 313-11267	https://doi.org/10.18730/5FJ5=	ARC 14358::IRGC 41523-2	India
243	IRGC 127963	IRIS 313-11301	https://doi.org/10.18730/5FJC5	ARC 14868::IRGC 43009-2	India
244	IRGC 127972	IRIS 313-10847	https://doi.org/10.18730/5FJNE	ARC 6015::IRGC 20314-2	India
245	IRGC 128020	IRIS 313-11240	https://doi.org/10.18730/5FM5S	CR 157-392-4::IRGC 39247-2	India
246	IRGC 128022	IRIS 313-11221	https://doi.org/10.18730/5FM7V	CYLINDRICAL 30-605::IRGC 37845-2	Bangladesh
247	IRGC 128035	IRIS 313-11151	https://doi.org/10.18730/5FMM3	E 21::IRGC 33929-2	Myanmar
248	IRGC 128048	IRIS 313-10986	https://doi.org/10.18730/5FN1G	HALDI JAON::IRGC 26638-2	Bangladesh
249	IRGC 128075	IRIS 313-11205	https://doi.org/10.18730/5FNW6	KAZALSAIL::IRGC 37161-2	Bangladesh
250	IRGC 128094	IRIS 313-11076	https://doi.org/10.18730/5FPFS	LAI NOK KHA::IRGC 29604-2	Laos
251	IRGC 128097	IRIS 313-11338	https://doi.org/10.18730/5FPJW	LOBANG (WHITE)::IRGC 44548-2	Philippines
252	IRGC 128101	IRIS 313-10511	https://doi.org/10.18730/5FPP*	MACAN SAPAC::IRGC 5212-2	Philippines
253	IRGC 128107	IRIS 313-10977	https://doi.org/10.18730/5FPW1	MATI CHAL::IRGC 26399-2	Bangladesh
254	IRGC 128130	IRIS 313-11224	https://doi.org/10.18730/5FQKR	PATNAI 31-679::IRGC 38149-2	Bangladesh
255	IRGC 128139	IRIS 313-10726	https://doi.org/10.18730/5FQW~	POTO BALA::IRGC 15986-2	Senegal
256	IRGC 128146	IRIS 313-11369	https://doi.org/10.18730/5FR33	RANACHANDRABHOG::IRGC 46567-2	India
257	IRGC 128153	IRIS 313-11226	https://doi.org/10.18730/5FRAA	SADAJIRA 19-258::IRGC 38293-2	Bangladesh
258	IRGC 128171	IRIS 313-11229	https://doi.org/10.18730/5FRWW	STRAW 23-428::IRGC 38416-2	Bangladesh
259	IRGC 128173	IRIS 313-11372	https://doi.org/10.18730/5FRYY	SUFALDHULA::IRGC 46698-2	India
260	IRGC 128184	IRIS 313-11081	https://doi.org/10.18730/5FS94	THAO LOUANG::IRGC 29688-2	Laos
261	IRGC 128192	IRIS 313-12231	https://doi.org/10.18730/5FSHC	TOUN::IRGC 92291-2	Laos
262	IRGC 128271	IRIS 313-12249	https://doi.org/10.18730/5FW0H	DAMNOUEB PHDAU PEN::IRGC 94176-1	Cambodia
263	IRGC 128289	IRIS 313-11797	https://doi.org/10.18730/5FWJ=	E ZI 32::IRGC 70127-1	China
264	IRGC 128294	IRIS 313-11635	https://doi.org/10.18730/5FWQ3	GAM PERNG::IRGC 62135-1	Thailand
265	IRGC 128323	IRIS 313-12180	https://doi.org/10.18730/5FXM*	JHINUWA DHAN::IRGC 88545-1	Nepal
266	IRGC 128327	IRIS 313-11722	https://doi.org/10.18730/5FXRU	KABERI::IRGC 66801-1	Bangladesh
267	IRGC 128335	IRIS 313-10654	https://doi.org/10.18730/5FY07	KA SAEN::IRGC 11642-1	Laos
268	IRGC 128342	IRIS 313-10928	https://doi.org/10.18730/5FY7E	KHAO' SIM::IRGC 24094-1	Thailand
269	IRGC 128372	IRIS 313-11467	https://doi.org/10.18730/5FZ57	MACAPAGAL::IRGC 52927-1	Philippines
270	IRGC 128373	IRIS 313-11899	https://doi.org/10.18730/5FZ68	MAHA CHAI::IRGC 73517-1	Thailand
271	IRGC 128376	IRIS 313-11782	https://doi.org/10.18730/5FZ9B	MALAGASY::IRGC 69717-1	Zambia
272	IRGC 128394	IRIS 313-11941	https://doi.org/10.18730/5FZVX	MOUI SAMBA::IRGC 75751-1	Burkina Fasso
273	IRGC 128395	IRIS 313-11916	https://doi.org/10.18730/5FZWY	MUDALIGA WEE::IRGC 74706-1	Sri Lanka
274	IRGC 128411	IRIS 313-11786	https://doi.org/10.18730/5G0C9	N'YA NOFF::IRGC 69749-1	Gambia
275	IRGC 128441	IRIS 313-11804	https://doi.org/10.18730/5G1A2	QUN XUAN ZAO::IRGC 70371-1	China
276	IRGC 128460	IRIS 313-12083	https://doi.org/10.18730/5G1XN	SARIN TSIPALA::IRGC 83154-1	Madagascar
277	IRGC 128504	IRIS 313-11954	https://doi.org/10.18730/5G39W	XIA HONG GU::IRGC 76803-1	China
278	IRGC 128535	IRIS 313-8349	https://doi.org/10.18730/5G48P	LATA MONA::IRGC 49333-1	Bangladesh
279	IRGC 131939	IRIS 313-8616	https://doi.org/10.18730/5G6NS	IR 5494 (BPH 1)::IRGC 24484-1	Philippines
280	IRGC 131967	IRIS 313-11281	https://doi.org/10.18730/5G7HG	ARC 15505::IRGC 42066-1	India
281	IRGC 131972	IRIS 313-11757	https://doi.org/10.18730/5G7PN	BORIZINA 640::IRGC 68382-1	Madagascar
282	IRGC 131975	IRIS 313-12190	https://doi.org/10.18730/5G7SR	CHAO KHAW NYAO::IRGC 89460-1	Laos
283	IRGC 131976	IRIS 313-12220	https://doi.org/10.18730/5G7TS	CHAO KHIE KHOUAY::IRGC 90968-1	Laos
284	IRGC 131993	IRIS 313-11530	https://doi.org/10.18730/5G8B5	JAO KHAO::IRGC 57046-1	Thailand
285	IRGC 132011	IRIS 313-12131	https://doi.org/10.18730/5G8XQ	LG 944::IRGC 86000-1	Laos
286	IRGC 132246	IRIS 313-10525	https://doi.org/10.18730/5GAM4	BANDANG PUTIH 680::IRGC 6133-2	Indonesia
287	IRGC 132248	IRIS 313-11083	https://doi.org/10.18730/5GAP6	EA TIA::IRGC 29713-2	Laos
288	IRGC 132269	IRIS 313-10944	https://doi.org/10.18730/5GBBV	SIPULUT SUBANG::IRGC 24824-2	Indonesia
289	IRGC 132273	IRIS 313-11085	https://doi.org/10.18730/5GBFZ	KHAO HAE::IRGC 29773-3	Laos
290	IRGC 132279	IRIS 313-12151	https://doi.org/10.18730/5GBN0	DAMNOEUB KRACHAK SESS::IRGC 87380-1	Cambodia
291	IRGC 132308	IRIS 313-11222	https://doi.org/10.18730/5GCJX	DUDHSWAR 15-157::IRGC 37967-2	Bangladesh
292	IRGC 132346	IRIS 313-11680	https://doi.org/10.18730/5GDRY	KHAO BUN MI::IRGC 64366-2	Thailand
293	IRGC 132358	IRIS 313-12291	https://doi.org/10.18730/5GE45	NGA CHEKH FAT::IRGC 97701-2	Myanmar
294	IRGC 132359	IRIS 313-11078	https://doi.org/10.18730/5GE56	NON HAI::IRGC 29636-2	Laos
295	IRGC 132362	IRIS 313-11819	https://doi.org/10.18730/5GE89	PADINTHUMA::IRGC 70762-2	Myanmar
296	IRGC 132366	IRIS 313-11686	https://doi.org/10.18730/5GECD	QUAHNG LUANG::IRGC 64609-2	Thailand
297	IRGC 132368	IRIS 313-11370	https://doi.org/10.18730/5GEEF	SACHI::IRGC 46612-2	India
298	IRGC 132372	IRIS 313-11813	https://doi.org/10.18730/5GEJK	ZERO::IRGC 70707-2	Kenya
299	IRGC 132429	IRIS 313-11870	https://doi.org/10.18730/5GG8U	NAN JING XIAO DAO::IRGC 72236-2	China
