# Supplementary material for: Variation in seed longevity among diverse Indica rice varieties
Source: Ann Bot. 2019 Jun 10;124(3):447–60. doi: 10.1093/aob/mcz093 (PMC6798842; doi:10.1093/aob/mcz093)
Supplement: mcz093_suppl_Supplementary_Table_S3 [file mcz093_suppl_supplementary_table_s3.xlsx]

## Sheet: Table S3
Table S3 List of candidate genes associated with seed longevity traits of 299 Indica rice accessions. Bold candidate gene IDs indicate high P-value markers located in exon or intron regions.
No	Trait	Candidate gene ID	Chrmosome	Position	Annotation	Level of expression in seed tissues1	CGSNL gene symbol2	Reference	Network gene3	Network gene ontology
1	p50	LOC_Os01g71930	1	41677883-41681805	Glycosyl hydrolases family 17 protein	High	-	-	LOC_Os01g34930/LOC_Os07g23110/LOC_Os02g32860	Beta-glucan biosynthetic process/double-strand break repair; response to oxidative stress/protein amino acid ADP-ribosylation
2		LOC_Os01g71960	1	41691174-41698706	Endonuclease	Low	-	-	LOC_Os05g46270/LOC_Os04g55500/LOC_Os03g01100	DNA replication; repair/cell division/radiation
3		LOC_Os01g71970	1	41711881-41713811	GRAS family transcription factor containing protein	High	-	-	LOC_Os12g02870/LOC_Os11g03110/LOC_Os02g12790	Regulation of transcription/"/"
4		LOC_Os01g71980	1	41716009-41719018	rho-GTPase-activating protein-like	Medium	-	-	LOC_Os07g32460/LOC_Os02g20850/LOC_Os03g13970	Maltose metabolic process/glucuronoxylan metabolic process/response to DNA damage stimulus; regulation of seed germination
5		LOC_Os03g51030	3	29168142-29176095	Phytochrome A	High	RHYA	Hirose et al. (2013)	LOC_Os02g36380/LOC_Os04g37920/LOC_Os07g06300	DNA repair/oxidation reduction/cell wall during defense response
6		LOC_Os03g51050	3	29185006-29190361	Peptide transporter PTR2	High	PTR8	Sophie et al. (2014)	LOC_Os03g45170/LOC_Os10g30090/LOC_Os03g54000	Amino acid transmembrane transport/”/oligopeptide transport
7		LOC_Os03g51080	3	29200210-29208750	Glutamate decarboxylase	Low	-	-	LOC_Os02g07760/LOC_Os01g45140/LOC_Os01g45110	Oxidation reduction/metabolic process/"
8		LOC_Os03g51110	3	29236174-29238382	MYB family transcription factor	Medium	-	-	LOC_Os05g48850/LOC_Os01g48130/LOC_Os08g05520	Regulation of transcription/"/"
9		LOC_Os04g01130	4	89024-97924	Chromatin modification-related protein EAF3	Low	-	-	LOC_Os07g43360/LOC_Os05g01020/LOC_Os06g38470	Regulation of transcription/"/"
10		LOC_Os04g01140	4	99618-101643	Cytochrome P450 93A2	Low	CYP93G1	Lam et al. (2017)	LOC_Os10g16974/LOC_Os02g26810/LOC_Os03g14400	Oxidation reduction/"/"
11		LOC_Os04g01160	4	121631-125374	Zinc finger family protein	High	SOR1	Hanzawa et al. (2013)	LOC_Os06g04560/LOC_Os07g14540	Root development/photoperiodism; flowering
12		LOC_Os04g01230	4	177271-182245	Phosphoglycerate mutase	Low	-	-	LOC_Os03g36750/LOC_Os02g51020/LOC_Os11g48080	Metabolic process/maltose metabolic process/response to oxidative stress
13		LOC_Os04g01280	4	215929-219439	Glycosyltransferase family 43 protein	Medium	-	-	LOC_Os03g16980/LOC_Os12g25700/LOC_Os12g25690	D-xylose metabolic process/UDP-glucuronate biosynthetic process; oxidation reduction/”
14		LOC_Os04g01290	4	219523-222825	Proteasome subunit	High	EIF3M	Li et al. (2016)	LOC_Os05g01450/LOC_Os04g30780/LOC_Os05g49150	Embryonic development/translational initiation/"
15		LOC_Os04g01300	4	226838-230038	OsRhmbd10	Medium	-	-	LOC_Os01g08760/LOC_Os02g32750/LOC_Os08g15040	Glycerophospholipid biosynthetic process/root hair elongation/intracellular protein transport
16		LOC_Os09g37250	9	21515853-21517621	High mobility group	High	-	-	LOC_Os07g44690/LOC_Os04g40420/LOC_Os02g10060	Regulation of transcription, DNA-dependent/regulation of gene expression/”
17		LOC_Os09g37280	9	21537988-21542949	Peroxisomal multifunctional enzyme type 2	High	-	-	LOC_Os09g04730/LOC_Os02g13840/LOC_Os01g64520	Oxidation reduction/fatty acid beta-oxidation/"
18		LOC_Os09g37300	9	21544348-21547225	Transporter, monovalent cation:proton antiporter-2 family	Medium	-	-	LOC_Os09g28420/LOC_Os04g26790/LOC_Os02g53820	Carbohydrate metabolic process/proteolysis/metabolic process
19		LOC_Os11g01439	11	256827-262011	Chloroplast unusual positioning protein	NA	RLCK57	Vij et al. (2008)	LOC_Os06g09880/LOC_Os02g01150/LOC_Os08g45190	Maltose metabolic process; embryonic development/ oxidation reduction/response to sucrose stimulus
20		LOC_Os11g01550	11	314530-315455	DUF260 domain containing protein	Medium	-	-	LOC_Os02g03740/LOC_Os08g37130/LOC_Os03g17590	Embryonic development ending in seed dormancy/oxidation reduction/metabolic process
21		LOC_Os11g01570	11	329042-332824	PMR5	NA	-	-	LOC_Os11g31190/LOC_Os10g38580/LOC_Os08g43400	Carbohydrate transport/lateral root development/microtubule-based movement
22		LOC_Os11g01590	11	341400-345820	Nodulin	Low	MFS6	Denancé et al. (2014)	LOC_Os12g01570/LOC_Os04g36720/LOC_Os03g10180	Response to salt stress/oxidation reduction/actin filament organization
23		LOC_Os11g01600	11	352200-355321	Macrophage migration inhibitory factor	High	TIFY11G	Ye et al. (2009)	LOC_Os01g15260/LOC_Os04g32660/LOC_Os10g17680	Microtubule-based process/oxidation reduction/actin cytoskeleton organization
24	Slope	LOC_Os03g06890	3	3483353-3485708	DUF593 domain containing protein	Medium	-	-	LOC_Os09g32440/LOC_Os03g11140/LOC_Os02g49070	Response to ABA; root development/positive regulation of GTPase activity/”
25		LOC_Os03g06900	3	3489869-3500130	DNA topoisomerase 3 protein	Medium	-	-	LOC_Os02g53680/LOC_Os09g24220/LOC_Os04g54340	Double-strand break repair/mismatch repair/”
26		LOC_Os03g06930	3	3513287-3517214	Homeodomain protein	Low	-	-	LOC_Os11g06020/LOC_Os03g03164/LOC_Os08g19650	Regulation of transcription/"/"
27		LOC_Os03g06940	3	3525078-3531357	Beta-galactosidase	Low	BGAL1	Liu et al. (2012)	LOC_Os01g62800/LOC_Os03g06740/LOC_Os01g46950	Methylation/glutathione metabolic process/carbohydrate metabolic process
28		LOC_Os03g09150	3	4768564-4773074	Pumilio-family RNA binding repeat domain containing protein	High	-	-	LOC_Os01g68370/LOC_Os03g61710/LOC_Os02g52390	Reponses to growth hormones/galactose metabolic process/metabolic process
29		LOC_Os03g09210	3	4807923-4810876	NADH dehydrogenase 1 alpha subcomplex subunit 13	Medium	-	-	LOC_Os03g56300/LOC_Os05g43360/LOC_Os03g03770	Oxidation reduction/"/response to misfolded protein
30		LOC_Os03g09220	3	4815464-4820417	Stage II sporulation protein E	Medium	-	-	LOC_Os03g18150/LOC_Os03g17700/LOC_Os06g06090	Response to fungus/regulation of transcription/response to reactive oxygen species
31	Ki	LOC_Os03g03790	3	1706051-1708336	AMP-binding domain containing protein	Low	-	-	LOC_Os02g17390/LOC_Os11g01340/LOC_Os12g01370	Fatty acid beta-oxidation/oxidation reduction/"
32		LOC_Os03g03820	3	1716437-1719782	Adenylate kinase	Low	-	-	LOC_Os03g38000/LOC_Os07g38970/LOC_Os08g02640	Translation/metabolic process/oxidation reduction
33		LOC_Os03g03850	3	1733298-1734113	GATA zinc finger domain containing protein	Medium	-	-	LOC_Os05g50270/LOC_Os04g52130/LOC_Os02g42660	Regulation of transcription/oxidation reduction/lipid metabolic process
34		LOC_Os03g03870	3	1752160-1758218	DNA-binding bromodomain-containing protein	Medium	-	-	LOC_Os01g65900/LOC_Os06g03990/LOC_Os10g28040	Transcription, DNA-dependent/cellular amino acid metabolic process/regulation of transcription
35		LOC_Os11g11500	11	6392784-6394753	Serpin domain containing protein	High	-	-	LOC_Os03g42770/LOC_Os02g44810/LOC_Os03g63720	Embryonic development ending in seed dormancy/RNA modification/oxidation reduction
36		LOC_Os11g11580	11	6440319-6449529	NB-ARC domain containing protein	Medium	TIFY11G	Ye et al. (2009)	LOC_Os07g40800/LOC_Os04g54840/LOC_Os04g47270	Pyrimidine ribonucleotide biosynthetic process/DNA methylation/oxidation reduction
1Details of gene expression are available in the Rice Genome Annotation Project at http://rice.plantbiology.msu.edu/ and Rice eFP Browser at http://bar.utoronto.ca/efp_rice
2The Committee on Gene Symbolization, Nomenclature and Linkage (CGSNL)
3Direct neighbourhood with high log likelihood scores (top 3)
